# Supplementary material for: Molecular epidemiology and antimicrobial resistance phenotype of paediatric bloodstream infections caused by Gram-negative bacteria
Source: Commun Med (Lond). 2022 Aug 11;2:101. doi: 10.1038/s43856-022-00161-0 (PMC9372158; doi:10.1038/s43856-022-00161-0)
Supplement: Supplementary file 2 — Supplementary Data 1 [file 43856_2022_161_MOESM2_ESM.xlsx]

## Sheet: Sheet1
		Neonatal	Neonatal	<12 months	1-4 years	5-9 years	10-17 years	p
		Early	Late
		Onset	Onset
Species (%)	Acinetobacter spp.	1 (12.5)	3 (2.6)	6 (9.1)	9 (14.5)	4 (14.3)	4 (8.5)	<0.001
	E. coli	6 (75.0)	51 (44.0)	42 (63.6)	17 (27.4)	6 (21.4)	27 (57.4)
	Enterobacter spp.	1 (12.5)	24 (20.7)	8 (12.1)	13 (21.0)	5 (17.9)	4 (8.5)
	Citrobacter spp.		2 (1.7)		2 (3.2)	3 (10.7)	1 (2.1)
	Klebsiella spp.		28 (24.1)	10 (15.2)	16 (25.8)	6 (21.4)	9 (19.1)
	Serratia spp.		8 (6.9)				1 (2.1)
	Aeromonas spp.				3 (4.8)	1 (3.6)
	Proteus spp.				2 (3.2)
	Pantoea spp.					3 (10.7)	1 (2.1)
Age (days)	Median (IQR)	0.0 (0.0 to	20.0 (11.8 to 49.2)	91	689	1893	5391	<0.001
		1.2)		(57.5 to	(512.2 to	(1770.0 to	(3992.5 to
				177.5)	969.8)	2346.2)	6168.5)
Sex (%)	Female	4 (50.0)	38 (32.8)	28 (42.4)	28 (45.2)	9 (32.1)	19 (40.4)	0.51
	Male	4 (50.0)	78 (67.2)	38 (57.6)	34 (54.8)	19 (67.9)	28 (59.6)
Specimen (%) Category	Nosocomial	0 (0.0)	86 (74.1)	7 (10.6)	18 (29.0)	0 (0.0)	15 (31.9)
	Healthcare associated 0-30d	2 (25.0)	15 (12.9)	8 (12.1)	21 (33.9)	13 (46.4)	16 (34.0)
	Healthcare associated 31-	0 (0.0)	3 (2.6)	29 (43.9)	11 (17.7)	4 (14.3)	5 (10.6)
	365d
	Community	6 (75.0)	12 (10.3)	22 (33.3)	12 (19.4)	11 (39.3)	11 (23.4)
Admission Length	Median (IQR)	14.2 (9.9 to	51.7 (20.8 to 129.7)	4.1 (2.5 to 7.9)	8.8 (2.5 to 30.6)	3.1 (2.1 to	5.5 (2.9 to
		27.5)				7.8)	28.0)
Death Within 30 Days (%)	No	6 (75.0)	86 (76.1)	44 (67.7)	52 (83.9)	21 (75.0)	39 (83.0)
	Yes	2 (25.0)	27 (23.9)	21 (32.3)	10 (16.1)	7 (25.0)	8 (17.0)
CRP	Median (IQR)	8.2 (0.6 to	64.1 (16.1 to 150.3)	99.2	50.1	16.7 (5.0 to 56.8)	59.2 (13.9 to 118.4)
		37.9)		(45.5 to	(10.1 to
				125.0)	122.2)
Amoxicillin	S	5 (71.4)	27 (24.1)	25 (42.4)	11 (22.0)	5 (20.8)	5 (12.5)
(missing=35)	R	2 (28.6)	85 (75.9)	34 (57.6)	39 (78.0)	19 (79.2)	35 (87.5)
Ceftriaxone	S	6 (85.7)	96 (85.0)	57 (93.4)	43 (81.1)	23 (85.2)	36 (85.7)
(missing=24)	R	1 (14.3)	17 (15.0)	4 (6.6)	10 (18.9)	4 (14.8)	6 (14.3)
Meropenem	S	8 (100.0)	115 (100.0)	62	61	28 (100.0)	43 (97.7)
				-100	-100
(missing=9)	R	0 (0.0)	0 (0.0)	0 (0.0)	0 (0.0)	0 (0.0)	1 (2.3)
Ciprofloxacin	S	7 (87.5)	110 (95.7)	62	55 (91.7)	27 (96.4)	39 (88.6)
				-100
(missing=10)	R	1 (12.5)	5 (4.3)	0 (0.0)	5 (8.3)	1 (3.6)	5 (11.4)
Amikacin	S	3 (100.0)	47 (90.4)	15	21 (87.5)	17 (100.0)	21 (91.3)
				-100
(missing=193)	R	0 (0.0)	5 (9.6)	0 (0.0)	3 (12.5)	0 (0.0)	2 (8.7)
Gentamicin	S	7 (87.5)	105 (92.1)	60 (96.8)	53 (86.9)	25 (92.6)	38 (86.4)
(missing=11)	R	1 (12.5)	9 (7.9)	2 (3.2)	8 (13.1)	2 (7.4)	6 (13.6)
Piperacillin-	S	8 (100.0)	105 (92.1)	56 (93.3)	48 (85.7)	23 (88.5)	37 (86.0)
Tazobactam
(missing=20)	R		9 (7.9)	4 (6.7)	8 (14.3)	3 (11.5)	6 (14.0)
Fosfomycin	S	1 (100.0)	45 (93.8)	10 (90.9)	14 (87.5)	11 (84.6)	18 (94.7)
(missing=219)	R		3 (6.2)	1 (9.1)	2 (12.5)	2 (15.4)	1 (5.3)
Microbiological and patient characteristics of patients with Gram-negative bloodstream infections in Oxfordshire stratified by age of onset. P values represent row-wise comparisons using Fisher exact tests for categorical and Kruskal-Wallis tests for continuous variables.
